# Supplementary material for: Genomic Medicine in the Developing World: Cancer Spectrum, Cumulative Risk and Survival Outcomes for Lynch Syndrome Variant Heterozygotes with Germline Pathogenic Variants in the MLH1 and MSH2 Genes
Source: Biomedicines. 2024 Dec 20;12(12):2906. doi: 10.3390/biomedicines12122906 (PMC11672899; doi:10.3390/biomedicines12122906)
Supplement: Supplementary file 1 [file biomedicines-12-02906-s001.zip]

Archive with 3 entries (3 files):
- Supplementary Figure  S1.pdf
- Supplementary Figure S2.pdf
- Supplementary Table S1.pdf
